# Supplementary material for: circRNA Profiling Reveals an Abundant circFUT10 that Promotes Adipocyte Proliferation and Inhibits Adipocyte Differentiation via Sponging let-7
Source: Mol Ther Nucleic Acids. 2020 Mar 30;20:491–501. doi: 10.1016/j.omtn.2020.03.011 (PMC7163053; doi:10.1016/j.omtn.2020.03.011)
Supplement: Table S1 — The GO (Table S1-1) and KEGG (Table S1-2) Terms of Host Genes Encoding Differentially Expressed circRNAs [file mmc2.xlsx]

## Sheet: Table S1-1
GO_accession	Description	Term_type	Over_represented_pValue	DEG_item
GO:0019882	antigen processing and presentation	biological_process	8.91e-11	12
GO:0042611	MHC protein complex	cellular_component	7.29e-10	7
GO:0003823	antigen binding	molecular_function	2.86e-08	8
GO:0002474	antigen processing and presentation of peptide antigen via MHC class I	biological_process	1.09e-06	5
GO:0048002	antigen processing and presentation of peptide antigen	biological_process	1.65e-06	6
GO:0033218	amide binding	molecular_function	4.71e-06	13
GO:0042613	MHC class II protein complex	cellular_component	6.41e-06	4
GO:0042605	peptide antigen binding	molecular_function	6.47e-06	4
GO:0042277	peptide binding	molecular_function	1.19e-05	12
GO:0042612	MHC class I protein complex	cellular_component	3.94e-05	3
GO:0002504	antigen processing and presentation of peptide or polysaccharide antigen via MHC class II	biological_process	0.00012905	4
GO:0004364	glutathione transferase activity	molecular_function	0.0001402	4
GO:0002475	antigen processing and presentation via MHC class Ib	biological_process	0.00016173	3
GO:0030882	lipid antigen binding	molecular_function	0.00016173	3
GO:0030883	endogenous lipid antigen binding	molecular_function	0.00016173	3
GO:0030884	exogenous lipid antigen binding	molecular_function	0.00016173	3
GO:0048003	antigen processing and presentation of lipid antigen via MHC class Ib	biological_process	0.00016173	3
GO:0048007	antigen processing and presentation, exogenous lipid antigen via MHC class Ib	biological_process	0.00016173	3
GO:0071723	lipopeptide binding	molecular_function	0.00021019	3
GO:0048244	phytanoyl-CoA dioxygenase activity	molecular_function	0.00022851	2
GO:0030881	beta-2-microglobulin binding	molecular_function	0.00025736	3
GO:0009407	toxin catabolic process	biological_process	0.00028459	2
GO:0090487	secondary metabolite catabolic process	biological_process	0.00028459	2
GO:0003824	catalytic activity	molecular_function	0.00037356	114
GO:0019884	antigen processing and presentation of exogenous antigen	biological_process	0.00042776	3
GO:0016740	transferase activity	molecular_function	0.0004376	56
GO:0016765	transferase activity, transferring alkyl or aryl (other than methyl) groups	molecular_function	0.00054223	5
GO:0000242	pericentriolar material	cellular_component	0.00066303	4
GO:0016705	oxidoreductase activity, acting on paired donors, with incorporation or reduction of molecular oxygen	molecular_function	0.0012715	9
GO:0010631	epithelial cell migration	biological_process	0.0020601	10
GO:0090132	epithelium migration	biological_process	0.002103	10
GO:0010634	positive regulation of epithelial cell migration	biological_process	0.0023464	6
GO:0002376	immune system process	biological_process	0.0024107	37
GO:0090130	tissue migration	biological_process	0.0024199	10
GO:0010632	regulation of epithelial cell migration	biological_process	0.002524	8
GO:0051861	glycolipid binding	molecular_function	0.0025997	2
GO:0047961	glycine N-acyltransferase activity	molecular_function	0.0026763	2
GO:0043546	molybdopterin cofactor binding	molecular_function	0.0030132	2
GO:0001561	fatty acid alpha-oxidation	biological_process	0.0032901	2
GO:0000302	response to reactive oxygen species	biological_process	0.0033542	7
GO:0035767	endothelial cell chemotaxis	biological_process	0.0037296	3
GO:0005506	iron ion binding	molecular_function	0.0039275	8
GO:0030915	Smc5-Smc6 complex	cellular_component	0.0041241	2
GO:0031105	septin complex	cellular_component	0.0051778	2
GO:0032156	septin cytoskeleton	cellular_component	0.0051778	2
GO:0001667	ameboidal-type cell migration	biological_process	0.0052445	11
GO:0051272	positive regulation of cellular component movement	biological_process	0.0053593	12
GO:0042803	protein homodimerization activity	molecular_function	0.0055201	18
GO:0032232	negative regulation of actin filament bundle assembly	biological_process	0.0059081	3
GO:0040017	positive regulation of locomotion	biological_process	0.006315	12
GO:0009404	toxin metabolic process	biological_process	0.006996	2
GO:0043167	ion binding	molecular_function	0.0071856	96
GO:0004897	ciliary neurotrophic factor receptor activity	molecular_function	0.0072671	2
GO:0020037	heme binding	molecular_function	0.0072829	6
GO:0071797	LUBAC complex	cellular_component	0.0073223	2
GO:0050878	regulation of body fluid levels	biological_process	0.0074589	10
GO:0016605	PML body	cellular_component	0.0076239	5
GO:0043542	endothelial cell migration	biological_process	0.0078582	7
GO:0070120	ciliary neurotrophic factor-mediated signaling pathway	biological_process	0.0086147	2
GO:0006979	response to oxidative stress	biological_process	0.0086915	10
GO:0009233	menaquinone metabolic process	biological_process	0.0089344	1
GO:0009234	menaquinone biosynthetic process	biological_process	0.0089344	1
GO:0032194	ubiquinone biosynthetic process via 3,4-dihydroxy-5-polyprenylbenzoate	biological_process	0.0089344	1
GO:0042371	vitamin K biosynthetic process	biological_process	0.0089344	1
GO:0005488	binding	molecular_function	0.009086	177
GO:0016477	cell migration	biological_process	0.0094686	27
GO:0045602	negative regulation of endothelial cell differentiation	biological_process	0.009607	2
GO:0046906	tetrapyrrole binding	molecular_function	0.010174	6
GO:0007566	embryo implantation	biological_process	0.010665	3
GO:0043234	protein complex	cellular_component	0.010723	77
GO:1902669	positive regulation of axon guidance	biological_process	0.010753	2
GO:0043250	sodium-dependent organic anion transmembrane transporter activity	molecular_function	0.010951	1
GO:0043251	sodium-dependent organic anion transport	biological_process	0.010951	1
GO:0000117	regulation of transcription involved in G2/M transition of mitotic cell cycle	biological_process	0.011093	1
GO:0034332	adherens junction organization	biological_process	0.011107	5
GO:0072393	microtubule anchoring at microtubule organizing center	biological_process	0.011186	2
GO:0005518	collagen binding	molecular_function	0.011387	4
GO:0055114	oxidation-reduction process	biological_process	0.012228	21
GO:2001028	positive regulation of endothelial cell chemotaxis	biological_process	0.012369	2
GO:0050921	positive regulation of chemotaxis	biological_process	0.012448	5
GO:0023014	signal transduction by protein phosphorylation	biological_process	0.012629	18
GO:0002113	interleukin-33 binding	molecular_function	0.013313	1
GO:0003674	molecular_function	molecular_function	0.013677	222
GO:0010035	response to inorganic substance	biological_process	0.014121	9
GO:0033570	transferrin transmembrane transporter activity	molecular_function	0.014276	1
GO:0001206	transcriptional repressor activity, RNA polymerase II distal enhancer sequence-specific binding	molecular_function	0.014745	2
GO:0046983	protein dimerization activity	molecular_function	0.015261	23
GO:0034622	cellular macromolecular complex assembly	biological_process	0.015637	20
GO:0006145	purine nucleobase catabolic process	biological_process	0.016372	2
GO:0046113	nucleobase catabolic process	biological_process	0.016372	2
GO:1902554	serine/threonine protein kinase complex	cellular_component	0.016579	4
GO:0070102	interleukin-6-mediated signaling pathway	biological_process	0.016942	2
GO:0002396	MHC protein complex assembly	biological_process	0.017073	1
GO:0002399	MHC class II protein complex assembly	biological_process	0.017073	1
GO:0002501	peptide antigen assembly with MHC protein complex	biological_process	0.017073	1
GO:0002503	peptide antigen assembly with MHC class II protein complex	biological_process	0.017073	1
GO:0047536	2-aminoadipate transaminase activity	molecular_function	0.017564	1
GO:0004395	hexaprenyldihydroxybenzoate methyltransferase activity	molecular_function	0.017709	1
GO:0008425	2-polyprenyl-6-methoxy-1,4-benzoquinone methyltransferase activity	molecular_function	0.017709	1
GO:0008689	3-demethylubiquinone-9 3-O-methyltransferase activity	molecular_function	0.017709	1
GO:0010420	polyprenyldihydroxybenzoate methyltransferase activity	molecular_function	0.017709	1
GO:0030580	quinone cofactor methyltransferase activity	molecular_function	0.017709	1
GO:0061542	3-demethylubiquinone-n 3-O-methyltransferase activity	molecular_function	0.017709	1
GO:0003158	endothelium development	biological_process	0.018195	5
GO:0004075	biotin carboxylase activity	molecular_function	0.018635	2
GO:0010594	regulation of endothelial cell migration	biological_process	0.018695	5
GO:1902946	protein localization to early endosome	biological_process	0.01875	2
GO:2001026	regulation of endothelial cell chemotaxis	biological_process	0.019198	2
GO:0048520	positive regulation of behavior	biological_process	0.019514	5
GO:1902882	regulation of response to oxidative stress	biological_process	0.019637	4
GO:0070542	response to fatty acid	biological_process	0.019861	3
GO:2001212	regulation of vasculogenesis	biological_process	0.019947	2
GO:0034614	cellular response to reactive oxygen species	biological_process	0.020217	5
GO:0010038	response to metal ion	biological_process	0.02023	6
GO:0016491	oxidoreductase activity	molecular_function	0.020432	17
GO:1901031	regulation of response to reactive oxygen species	biological_process	0.020641	3
GO:0046872	metal ion binding	molecular_function	0.021018	56
GO:0042284	sphingolipid delta-4 desaturase activity	molecular_function	0.021854	1
GO:0034599	cellular response to oxidative stress	biological_process	0.022411	7
GO:0032365	intracellular lipid transport	biological_process	0.022675	2
GO:0048870	cell motility	biological_process	0.022841	27
GO:0051674	localization of cell	biological_process	0.022841	27
GO:0003071	renal system process involved in regulation of systemic arterial blood pressure	biological_process	0.023042	2
GO:0007565	female pregnancy	biological_process	0.023059	4
GO:0031624	ubiquitin conjugating enzyme binding	molecular_function	0.023207	3
GO:0004998	transferrin receptor activity	molecular_function	0.023249	1
GO:0006743	ubiquinone metabolic process	biological_process	0.023289	2
GO:0006744	ubiquinone biosynthetic process	biological_process	0.023289	2
GO:1901663	quinone biosynthetic process	biological_process	0.023289	2
GO:0070887	cellular response to chemical stimulus	biological_process	0.023489	40
GO:0043169	cation binding	molecular_function	0.023788	57
GO:0046914	transition metal ion binding	molecular_function	0.024048	23
GO:0030335	positive regulation of cell migration	biological_process	0.024176	10
GO:0019785	ISG15-specific protease activity	molecular_function	0.024184	1
GO:0051497	negative regulation of stress fiber assembly	biological_process	0.024286	2
GO:0004647	phosphoserine phosphatase activity	molecular_function	0.024345	1
GO:0045178	basal part of cell	cellular_component	0.024608	3
GO:0042787	protein ubiquitination involved in ubiquitin-dependent protein catabolic process	biological_process	0.024675	6
GO:0034453	microtubule anchoring	biological_process	0.024751	3
GO:2000147	positive regulation of cell motility	biological_process	0.024789	10
GO:0004896	cytokine receptor activity	molecular_function	0.025628	4
GO:0005925	focal adhesion	cellular_component	0.025847	11
GO:0030382	sperm mitochondrion organization	biological_process	0.025929	1
GO:0007044	cell-substrate junction assembly	biological_process	0.025991	4
GO:0048755	branching morphogenesis of a nerve	biological_process	0.026053	2
GO:1901343	negative regulation of vasculature development	biological_process	0.026225	4
GO:2000181	negative regulation of blood vessel morphogenesis	biological_process	0.026225	4
GO:1900408	negative regulation of cellular response to oxidative stress	biological_process	0.026229	3
GO:1902883	negative regulation of response to oxidative stress	biological_process	0.026229	3
GO:1903202	negative regulation of oxidative stress-induced cell death	biological_process	0.026229	3
GO:0008169	C-methyltransferase activity	molecular_function	0.026406	1
GO:0043623	cellular protein complex assembly	biological_process	0.026527	14
GO:0003924	GTPase activity	molecular_function	0.026918	8
GO:0004672	protein kinase activity	molecular_function	0.026941	19
GO:0048213	Golgi vesicle prefusion complex stabilization	biological_process	0.027036	1
GO:0071875	adrenergic receptor signaling pathway	biological_process	0.027198	2
GO:0030291	protein serine/threonine kinase inhibitor activity	molecular_function	0.027356	2
GO:0001913	T cell mediated cytotoxicity	biological_process	0.027514	2
GO:0005739	mitochondrion	cellular_component	0.027697	28
GO:0042542	response to hydrogen peroxide	biological_process	0.02804	4
GO:0036010	protein localization to endosome	biological_process	0.028175	2
GO:0071354	cellular response to interleukin-6	biological_process	0.028224	2
GO:0032060	bleb assembly	biological_process	0.028499	2
GO:0005924	cell-substrate adherens junction	cellular_component	0.028546	11
GO:0004705	JUN kinase activity	molecular_function	0.028603	1
GO:0016909	SAP kinase activity	molecular_function	0.028603	1
GO:0035033	histone deacetylase regulator activity	molecular_function	0.028603	1
GO:0071219	cellular response to molecule of bacterial origin	biological_process	0.028707	5
GO:0005576	extracellular region	cellular_component	0.029574	61
GO:0010763	positive regulation of fibroblast migration	biological_process	0.029692	2
GO:0004714	transmembrane receptor protein tyrosine kinase activity	molecular_function	0.029754	4
GO:0072591	citrate-L-glutamate ligase activity	molecular_function	0.030095	1
GO:2001200	positive regulation of dendritic cell differentiation	biological_process	0.030409	1
GO:0010043	response to zinc ion	biological_process	0.030539	2
GO:0033961	cis-stilbene-oxide hydrolase activity	molecular_function	0.030644	1
GO:0008251	tRNA-specific adenosine deaminase activity	molecular_function	0.031007	1
GO:0030055	cell-substrate junction	cellular_component	0.031062	11
GO:0002446	neutrophil mediated immunity	biological_process	0.031206	2
GO:0045650	negative regulation of macrophage differentiation	biological_process	0.03139	1
GO:0071380	cellular response to prostaglandin E stimulus	biological_process	0.031427	2
GO:0008305	integrin complex	cellular_component	0.031617	3
GO:0071361	cellular response to ethanol	biological_process	0.031874	2
GO:0006775	fat-soluble vitamin metabolic process	biological_process	0.032184	2
GO:0070741	response to interleukin-6	biological_process	0.032203	2
GO:0035634	response to stilbenoid	biological_process	0.03248	1
GO:0080184	response to phenylpropanoid	biological_process	0.03248	1
GO:0007037	vacuolar phosphate transport	biological_process	0.032616	1
GO:0021769	orbitofrontal cortex development	biological_process	0.032616	1
GO:0035607	fibroblast growth factor receptor signaling pathway involved in orbitofrontal cortex development	biological_process	0.032616	1
GO:1903465	positive regulation of mitotic cell cycle DNA replication	biological_process	0.032616	1
GO:2000828	regulation of parathyroid hormone secretion	biological_process	0.032616	1
GO:2000830	positive regulation of parathyroid hormone secretion	biological_process	0.032616	1
GO:0030144	alpha-1,6-mannosylglycoprotein 6-beta-N-acetylglucosaminyltransferase activity	molecular_function	0.033235	1
GO:0002562	somatic diversification of immune receptors via germline recombination within a single locus	biological_process	0.033279	3
GO:0016444	somatic cell DNA recombination	biological_process	0.033279	3
GO:0000165	MAPK cascade	biological_process	0.033317	16
GO:0033168	conversion of ds siRNA to ss siRNA involved in RNA interference	biological_process	0.033422	1
GO:0036404	conversion of ds siRNA to ss siRNA	biological_process	0.033422	1
GO:0098636	protein complex involved in cell adhesion	cellular_component	0.033599	3
GO:0033572	transferrin transport	biological_process	0.034167	1
GO:0004360	glutamine-fructose-6-phosphate transaminase (isomerizing) activity	molecular_function	0.034232	1
GO:0044421	extracellular region part	cellular_component	0.034436	57
GO:0034451	centriolar satellite	cellular_component	0.034457	3
GO:0060976	coronary vasculature development	biological_process	0.03471	3
GO:1900274	regulation of phospholipase C activity	biological_process	0.034853	2
GO:0040012	regulation of locomotion	biological_process	0.035465	17
GO:0010941	regulation of cell death	biological_process	0.035541	26
GO:1901661	quinone metabolic process	biological_process	0.036668	2
GO:0016421	CoA carboxylase activity	molecular_function	0.03667	2
GO:0098797	plasma membrane protein complex	cellular_component	0.036911	13
GO:1902595	regulation of DNA replication origin binding	biological_process	0.036978	1
GO:0090068	positive regulation of cell cycle process	biological_process	0.036979	6
GO:0070119	ciliary neurotrophic factor binding	molecular_function	0.037236	1
GO:0002040	sprouting angiogenesis	biological_process	0.037272	4
GO:0006468	protein phosphorylation	biological_process	0.037329	35
GO:0031122	cytoplasmic microtubule organization	biological_process	0.037381	3
GO:0010624	regulation of Schwann cell proliferation	biological_process	0.037488	1
GO:0010626	negative regulation of Schwann cell proliferation	biological_process	0.037488	1
GO:0019838	growth factor binding	molecular_function	0.037958	5
GO:0042800	histone methyltransferase activity (H3-K4 specific)	molecular_function	0.038043	2
GO:0006461	protein complex assembly	biological_process	0.038062	25
GO:0070271	protein complex biogenesis	biological_process	0.038062	25
GO:0017089	glycolipid transporter activity	molecular_function	0.03893	1
GO:0035621	ER to Golgi ceramide transport	biological_process	0.03893	1
GO:0046836	glycolipid transport	biological_process	0.03893	1
GO:2001199	negative regulation of dendritic cell differentiation	biological_process	0.038993	1
GO:0007020	microtubule nucleation	biological_process	0.039144	2
GO:0044390	ubiquitin-like protein conjugating enzyme binding	molecular_function	0.039197	3
GO:0034196	acylglycerol transport	biological_process	0.039472	1
GO:0034197	triglyceride transport	biological_process	0.039472	1
GO:0070543	response to linoleic acid	biological_process	0.039472	1
GO:0008276	protein methyltransferase activity	molecular_function	0.03962	4
GO:0004842	ubiquitin-protein transferase activity	molecular_function	0.039729	11
GO:0045901	positive regulation of translational elongation	biological_process	0.039886	1
GO:0004925	prolactin receptor activity	molecular_function	0.03989	1
GO:0071379	cellular response to prostaglandin stimulus	biological_process	0.040242	2
GO:0039713	viral factory	cellular_component	0.040362	1
GO:0039714	cytoplasmic viral factory	cellular_component	0.040362	1
GO:0072517	host cell viral assembly compartment	cellular_component	0.040362	1
GO:1900276	regulation of proteinase activated receptor activity	biological_process	0.040362	1
GO:1900737	negative regulation of phospholipase C-activating G-protein coupled receptor signaling pathway	biological_process	0.040362	1
GO:0038084	vascular endothelial growth factor signaling pathway	biological_process	0.040617	2
GO:0042824	MHC class I peptide loading complex	cellular_component	0.040732	1
GO:0042825	TAP complex	cellular_component	0.040732	1
GO:1990267	response to transition metal nanoparticle	biological_process	0.040801	3
GO:0071364	cellular response to epidermal growth factor stimulus	biological_process	0.040918	2
GO:0004753	saccharopine dehydrogenase activity	molecular_function	0.041133	1
GO:0047131	saccharopine dehydrogenase (NAD+, L-glutamate-forming) activity	molecular_function	0.041133	1
GO:0007258	JUN phosphorylation	biological_process	0.04141	1
GO:0007229	integrin-mediated signaling pathway	biological_process	0.0418	4
GO:0005525	GTP binding	molecular_function	0.042018	9
GO:0045446	endothelial cell differentiation	biological_process	0.042125	4
GO:0002200	somatic diversification of immune receptors	biological_process	0.042184	3
GO:0034238	macrophage fusion	biological_process	0.042493	1
GO:0034239	regulation of macrophage fusion	biological_process	0.042493	1
GO:0034241	positive regulation of macrophage fusion	biological_process	0.042493	1
GO:0042117	monocyte activation	biological_process	0.042493	1
GO:0016885	ligase activity, forming carbon-carbon bonds	molecular_function	0.04254	2
GO:0030846	termination of RNA polymerase II transcription, poly(A)-coupled	biological_process	0.042555	1
GO:0031554	regulation of DNA-templated transcription, termination	biological_process	0.042555	1
GO:0060566	positive regulation of DNA-templated transcription, termination	biological_process	0.042555	1
GO:1904594	regulation of termination of RNA polymerase II transcription	biological_process	0.042555	1
GO:1904595	positive regulation of termination of RNA polymerase II transcription	biological_process	0.042555	1
GO:2000804	regulation of termination of RNA polymerase II transcription, poly(A)-coupled	biological_process	0.042555	1
GO:2000806	positive regulation of termination of RNA polymerase II transcription, poly(A)-coupled	biological_process	0.042555	1
GO:0002274	myeloid leukocyte activation	biological_process	0.042948	4
GO:0065003	macromolecular complex assembly	biological_process	0.043243	28
GO:0030517	negative regulation of axon extension	biological_process	0.043469	2
GO:0008746	NAD(P)+ transhydrogenase activity	molecular_function	0.043511	1
GO:0008750	NAD(P)+ transhydrogenase (AB-specific) activity	molecular_function	0.043511	1
GO:0016652	oxidoreductase activity, acting on NAD(P)H, NAD(P) as acceptor	molecular_function	0.043511	1
GO:0006465	signal peptide processing	biological_process	0.044074	2
GO:0016773	phosphotransferase activity, alcohol group as acceptor	molecular_function	0.044108	21
GO:0002543	activation of blood coagulation via clotting cascade	biological_process	0.044169	1
GO:0097045	phosphatidylserine exposure on blood platelet	biological_process	0.044169	1
GO:0007413	axonal fasciculation	biological_process	0.04418	2
GO:0060445	branching involved in salivary gland morphogenesis	biological_process	0.044265	2
GO:0045191	regulation of isotype switching	biological_process	0.044304	2
GO:0035898	parathyroid hormone secretion	biological_process	0.044583	1
GO:0032103	positive regulation of response to external stimulus	biological_process	0.044782	7
GO:0015091	ferric iron transmembrane transporter activity	molecular_function	0.044969	1
GO:0072510	trivalent inorganic cation transmembrane transporter activity	molecular_function	0.044969	1
GO:0072523	purine-containing compound catabolic process	biological_process	0.04499	3
GO:0031314	extrinsic component of mitochondrial inner membrane	cellular_component	0.044998	1
GO:0071678	olfactory bulb axon guidance	biological_process	0.045047	1
GO:0051615	histamine uptake	biological_process	0.045214	1
GO:0003860	3-hydroxyisobutyryl-CoA hydrolase activity	molecular_function	0.045412	1
GO:1903391	regulation of adherens junction organization	biological_process	0.045428	3
GO:0005881	cytoplasmic microtubule	cellular_component	0.045483	3
GO:1902911	protein kinase complex	cellular_component	0.045608	4
GO:0070374	positive regulation of ERK1 and ERK2 cascade	biological_process	0.045693	5
GO:0005952	cAMP-dependent protein kinase complex	cellular_component	0.045703	1
GO:0008603	cAMP-dependent protein kinase regulator activity	molecular_function	0.045703	1
GO:0032270	positive regulation of cellular protein metabolic process	biological_process	0.046207	24
GO:0008168	methyltransferase activity	molecular_function	0.04629	6
GO:0019787	ubiquitin-like protein transferase activity	molecular_function	0.046396	11
GO:0004854	xanthine dehydrogenase activity	molecular_function	0.046477	1
GO:0004855	xanthine oxidase activity	molecular_function	0.046477	1
GO:0009115	xanthine catabolic process	biological_process	0.046477	1
GO:0016726	oxidoreductase activity, acting on CH or CH2 groups, NAD or NADP as acceptor	molecular_function	0.046477	1
GO:0016727	oxidoreductase activity, acting on CH or CH2 groups, oxygen as acceptor	molecular_function	0.046477	1
GO:0046110	xanthine metabolic process	biological_process	0.046477	1
GO:2001213	negative regulation of vasculogenesis	biological_process	0.046477	1
GO:0001985	negative regulation of heart rate involved in baroreceptor response to increased systemic arterial blood pressure	biological_process	0.046764	1
GO:0001996	positive regulation of heart rate by epinephrine-norepinephrine	biological_process	0.046764	1
GO:0001997	positive regulation of the force of heart contraction by epinephrine-norepinephrine	biological_process	0.046764	1
GO:0003099	positive regulation of the force of heart contraction by chemical signal	biological_process	0.046764	1
GO:0035627	ceramide transport	biological_process	0.047187	1
GO:2001198	regulation of dendritic cell differentiation	biological_process	0.047192	1
GO:0032231	regulation of actin filament bundle assembly	biological_process	0.047246	4
GO:0040029	regulation of gene expression, epigenetic	biological_process	0.047271	6
GO:0005905	coated pit	cellular_component	0.047499	3
GO:0030155	regulation of cell adhesion	biological_process	0.047499	15
GO:0071216	cellular response to biotic stimulus	biological_process	0.047537	5
GO:0030334	regulation of cell migration	biological_process	0.048082	15
GO:0032493	response to bacterial lipoprotein	biological_process	0.048678	1
GO:0070339	response to bacterial lipopeptide	biological_process	0.048678	1
GO:0071220	cellular response to bacterial lipoprotein	biological_process	0.048678	1
GO:0071221	cellular response to bacterial lipopeptide	biological_process	0.048678	1
GO:0071724	response to diacyl bacterial lipopeptide	biological_process	0.048678	1
GO:0071726	cellular response to diacyl bacterial lipopeptide	biological_process	0.048678	1
GO:0008170	N-methyltransferase activity	molecular_function	0.048828	4
GO:0031871	proteinase activated receptor binding	molecular_function	0.049015	1
GO:0032379	positive regulation of intracellular lipid transport	biological_process	0.049023	1
GO:0032382	positive regulation of intracellular sterol transport	biological_process	0.049023	1
GO:0032385	positive regulation of intracellular cholesterol transport	biological_process	0.049023	1
GO:0070538	oleic acid binding	molecular_function	0.049023	1
GO:1901373	lipid hydroperoxide transport	biological_process	0.049023	1
GO:0008940	nitrate reductase activity	molecular_function	0.049033	1
GO:0006749	glutathione metabolic process	biological_process	0.049162	2
GO:0033093	Weibel-Palade body	cellular_component	0.049328	1
GO:0035521	monoubiquitinated histone deubiquitination	biological_process	0.049578	1
GO:0035522	monoubiquitinated histone H2A deubiquitination	biological_process	0.049578	1
GO:0046785	microtubule polymerization	biological_process	0.049666	3
GO:0019199	transmembrane receptor protein kinase activity	molecular_function	0.049784	4
GO:1900736	regulation of phospholipase C-activating G-protein coupled receptor signaling pathway	biological_process	0.049923	1
GO:0034695	response to prostaglandin E	biological_process	0.049992	2
GO:0030423	targeting of mRNA for destruction involved in RNA interference	biological_process	0.049998	1
GO:0035087	siRNA loading onto RISC involved in RNA interference	biological_process	0.049998	1

## Sheet: Table S1-2
#Term	Database	Input number	P-Value
Cell adhesion molecules (CAMs)	KEGG PATHWAY	14	0.00114515
Lysine degradation	KEGG PATHWAY	7	0.00341719
Graft-versus-host disease	KEGG PATHWAY	6	0.00386285
Staphylococcus aureus infection	KEGG PATHWAY	7	0.00625937
Allograft rejection	KEGG PATHWAY	6	0.00768703
Vascular smooth muscle contraction	KEGG PATHWAY	10	0.00912133
Type I diabetes mellitus	KEGG PATHWAY	6	0.00996092
Fatty acid elongation	KEGG PATHWAY	4	0.0104751
Phagosome	KEGG PATHWAY	12	0.0106505
Chemical carcinogenesis	KEGG PATHWAY	7	0.0113304
PPAR signaling pathway	KEGG PATHWAY	7	0.0129624
Antigen processing and presentation	KEGG PATHWAY	7	0.0157173
Retinol metabolism	KEGG PATHWAY	6	0.0158724
Fatty acid degradation	KEGG PATHWAY	5	0.0173534
Autoimmune thyroid disease	KEGG PATHWAY	6	0.0209448
Toxoplasmosis	KEGG PATHWAY	9	0.0231363
Viral myocarditis	KEGG PATHWAY	6	0.0322616
Bile secretion	KEGG PATHWAY	6	0.0361033
Linoleic acid metabolism	KEGG PATHWAY	4	0.0362954
Adipocytokine signaling pathway	KEGG PATHWAY	6	0.0381295
Malaria	KEGG PATHWAY	5	0.0389454
Leishmaniasis	KEGG PATHWAY	6	0.0402268
Asthma	KEGG PATHWAY	4	0.0425141
Hematopoietic cell lineage	KEGG PATHWAY	7	0.0451892
Biosynthesis of unsaturated fatty acids	KEGG PATHWAY	3	0.0454885
Steroid hormone biosynthesis	KEGG PATHWAY	5	0.0496087
Drug metabolism - cytochrome P450	KEGG PATHWAY	5	0.0496087
